# Supplementary material for: Knowledge and Practice in Cochlear Re-Implantation in the UK: A Survey for Audiologists
Source: Audiol Res. 2024 Jul 17;14(4):649–58. doi: 10.3390/audiolres14040055 (PMC11270342; doi:10.3390/audiolres14040055)
Supplement: Supplementary file 1 [file audiolres-14-00055-s001.zip]

Archive with 1 entries (1 files):
- audiolres-3048247-supplementary.pdf
